# Supplementary material for: Physiological and Transcriptome Analyses Offer Insights into Revealing the Mechanisms of Red Tilapia (Oreochromis spp.) in Response to Carbonate Alkalinity Stress
Source: Antioxidants (Basel). 2025 Sep 13;14(9):1112. doi: 10.3390/antiox14091112 (PMC12466869; doi:10.3390/antiox14091112)
Supplement: Supplementary file 1 [file antioxidants-14-01112-s001.zip]

Archive with 1 entries (1 files):
- antioxidants-3800437-supplementary.pdf
